# Supplementary material for: Patterns of Transmitted Drug Resistance Mutations and HIV-1 Subtype Dynamics in ART-Naïve Individuals in Veneto, Italy, from 2017 to 2024
Source: Viruses. 2024 Aug 30;16(9):1393. doi: 10.3390/v16091393 (PMC11437434; doi:10.3390/v16091393)
Supplement: Supplementary file 1 [file viruses-16-01393-s001.zip]

Archive with 1 entries (1 files):
- viruses-3127174-supplementary.pdf
